# Supplementary material for: Predictive Factors for COVID-19 Severity in Patients with Axial Spondyloarthritis: Real-World Data from the Romanian Registry of Rheumatic Diseases
Source: Medicina (Kaunas). 2025 Feb 26;61(3):411. doi: 10.3390/medicina61030411 (PMC11943843; doi:10.3390/medicina61030411)
Supplement: Supplementary file 1 [file medicina-61-00411-s001.zip]

Archive with 1 entries (1 files):
- medicina-3446971-supplementary.pdf
